# Supplementary material for: The usefulness of appetite and energy intake-based algorithms to assess treatment effect of a bacterial infection: An observational prospective study
Source: PLoS One. 2017 Oct 26;12(10):e0186514. doi: 10.1371/journal.pone.0186514 (PMC5657995; doi:10.1371/journal.pone.0186514)
Supplement: S1 Fig — (XLSX) [file pone.0186514.s001.xlsx]

## Sheet: Rawdata
Variable	Patient ID	Gender	Age (years)	Weight (kg)	Days included in the study	Days of antibiotics	Primary Diagnosis	Microbiological Diagnosis	Is the patient diagnosed with cancer?	Is the patient treated with cortisone?	Is CRP decreasing Progessivly?	CRP (mg‎/L) day 1	CRP (mg‎/L) day 2	CRP (mg‎/L) day 3	CRP (mg‎/L) day 4	CRP (mg‎/L) day 5	CRP (mg‎/L) day 6	CRP (mg‎/L) day 7	CRP (mg‎/L) day 8	CRP (mg‎/L) day 9	CRP (mg‎/L) day 10	CRP (mg‎/L) day 11	CRP (mg‎/L) day 12	CRP (mg‎/L) at discharge	Hunger (VAS) day 1	Hunger (VAS) day 2	Hunger (VAS) day 3	Hunger (VAS) day 4	Hunger (VAS) day 5	Hunger (VAS) day 6	Hunger (VAS) day 7	Hunger (VAS) day 8	Hunger (VAS) day 9	Hunger (VAS) day 10	Hunger (VAS) day 11	Hunger (VAS) day 12	Hunger (VAS) at discharge	Is Energy intake increasing Progessivly?	Energy intake (kJ) day 1	Energy intake (kJ) day 2	Energy intake (kJ) day 3	Energy intake (kJ) day 4	Energy intake (kJ) day 5	Energy intake (kJ) day 6	Energy intake (kJ) day 7	Energy intake (kJ) day 8	Energy intake (kJ) day 9	Energy intake (kJ) day 10	Energy intake (kJ) day 11
	1	1	39.3895	79.4	10	12	8	0	5	0	3	75	60	40	27	26	29	31	34	24	24			24	Missing data	38	21	Missing data	57	33	49	46	Missing data	49			49	3	4296.97	5522.88	5648.4	4707	5355.52	5104.48	3661	3556.4		3138
	2	1	78.0917	74.2	2	9	4	5	0	1	1	205	159											159	Missing data	Missing data											Missing data	1	4476.88	6129.56
	3	1	58.1656	141.3	3	11	2	2	0	0	2	102	140	82										82	Missing data	Missing data	48										Missing data	2	6150.48	5167.24	5857.6
	4	1	61.5387	79.4	5	15	8	0	3	0	2	28	40	27	13	6.9								6.9	0	0	48	48	60								60	2	6924.52	5962.2	6401.52	6547.96	11045.8
	5	1	53.8179	88.1	6	10	1	0	0	0	3	110	Missing data	260	296	281	166							166	2	0	24	Missing data	Missing data	17							17	3	4727.92	7991.44	4790.68	5020.8	3242.6	4811.6
	6	0	77.1526	58	2	9	1	0	0	1	2	247	276	115										115	2	48	69										69	1	3493.64	6192.32
	7	0	66.0041	101.4	5	11	1	0	0	0	2	421	452	351	287	133								133	3	36	18	0	3								3	3	2405.8	3054.32	4435.04	3514.56	3723.76
	8	0	71.8084	83.4	8	8	1	0	9	0	2	228	348	329	303	276	182	145	127					127	4	Missing data	31	14	51	28	32	24					24	3	3117.08	2635.92	3317.91	2615	2824.2	941.4	3556.4
	9	1	44.7283	93.9	2	12	2	0	0	0	1	93	58	27										27	18	23											23	1	7865.92	9434.92
	10	1	46.8528	124.2	6	2	5	0	0	1	2	84	124	100	Missing data	Missing data	18							18	9	Missing data	37	Missing data	68								68	3	3451.8	7489.36	7091.88		6694.4	6694.4
	11	0	76.7775	93.8	11	11	2	2	0	0	1	307	252	139	106	88	48	37	24	20	17	17		17	9	1	51	37	22	90	45	Missing data	Missing data	Missing data	2		2	3	5564.72	5167.24	5334.6	5857.6	5501.96	5146.32	6255.08	6359.68	5564.72	5753	6401.52
	12	0	28.3723	86.5	5	7	4	0	0	1	2	32	62	Missing data	21	11								11	9	Missing data	17	7	6								6	3	2112.92	2719.6	5334.6	6108.64	5522.88
	13	0	77.5031	36	3	10	1	0	0	1	1	122	44	13										13	10	9	4										4	3	3138	2761.44	2175.68
	14	0	26.0917	55	4	7	1	1	0	0	2	173	352	337	226									226	15	Missing data	64	45									45	2	6757.16	5334.6	6966.36
	15	0	49.6044	80	2	7	1	0	3	0	1	96	68											68	30	60											60	1	1087.84	1757.28
	16	1	54.6776	103	2	11	1	4	0	0	1	126	53											53	17	Missing data											Missing data	1	4560.56	7614.88
	17	1	34.7817	72.3	9	11	7	1	0	0	1	27	Missing data	Missing data	27	10	6.8	4.6	4.5	2.8				2.8	20	18	60	66	Missing data	Missing data	78	97	37				37	3	2573.16	1840.96	3765.6	10250.8	8137.88	12183.8	4790.68	6464.28	5397.36
	18	0	27.5291	68.5	3	7	1	6	0	1	2	189	190	Missing data	36									36	21	Missing data	22										22	3	5209.08	7196.48	7029.12
	19	1	32.178	52	2	8	1	0	0	0	1	51	18											18	21	2											2	3	7928.68	2928.8
	20	0	65.9658	73.8	10	15	1	1	4	1	3	298	224	Missing data	68	35	95	260	212	179	155			155	22	15	0	35	5	38	34	Missing data	46				46	3	3451.8	3451.8	2259.36	3409.96	4895.28	2050.16	2656.84	3096.16	3493.64	5397.36
	21	0	79.1595	85	3	8	2	2	0	0	1	275	164	79										79	22	63	44	50									50	3	4079.4	7740.4	7217.4
	22	0	86.0233	61.5	5	7	1	0	0	1	1	59	49	24	13	7.6								7.6	27	4	Missing data	71	44								44	3	5020.8	5690.24		4351.36	6568.88
	23	0	85.0322	79.2	9	23	7	4	0	0	1	188	Missing data	188	181	171	131	94	60	47	40	30		30	29	29	6	9	Missing data	Missing data	52	24	50	29			29	3	4267.68	7154.64	4769.76	2719.6	3932.96	4790.68	3953.88	3472.72	5062.64	3912.04	3472.72
	24	1	77.8125	80	2	7	1	0	0	0	1	272	148											148	33	89											89	1	5230	7029.12
	25	1	73.7823	72.6	7	14	1	4	2	0	3	328	180	136	176	218	180	151						151	33	45	Missing data	60	Missing data	51	32						32	3	4707	4707	5439.2	6736.24	7614.88	6359.68	8598.12
	26	1	88.8433	79.2	5	13	4	0	0	0	2	53	118	92	58	41								41	35	55	47	46	45								45	3	5376.44	6861.76	4330.44	6359.68	6945.44
	27	0	52.2053	108	2	8	2	2	0	0	1	214	173											173	37	67											67	3	5167.24	5104.48
	28	1	55.9617	102.8	2	10	1	0	0	0	1	166	-9999	26										26	38	49											49	3	7050.04	6819.92
	29	0	45.0541	86.6	4	5	7	0	0	1	1	371	286	103	Missing data	24								24	38	87	49	87									87	3	4853.44	6171.4	4811.6	6380.6
	30	1	24.386	87	2	8	1	1	0	0	1	300	89											89	2	46											46	1	7301.08	10460
	31	1	68.5886	88	3	7	2	2	8	0	2	35	53	41	20									20	40	47	Missing data	23									23	1	4602.4	6903.6
	32	0	20.9747	60.6	2	7	2	2	0	0	1	331	304											304	40	43											43	1	4476.88	5753
	33	1	19.332	74	2	28	1	4	0	0	3	91	105											105	43	81											81	3	6443.36	5690.24
	34	1	75.1266	80	4	8	1	1	0	0	1	141	95	53	32	19								19	46	71	49	Missing data	51								51	2	8472.6	7070.96	7845	10543.7
	35	1	60.8296	88.4	3	11	8	0	7	0	1	297	253	159										159	49	60	60										60	2	4100.32	6276	7196.48
	36	0	53.577	84	8	18	1	4	5	0	1	521	473	343	332	324	294	236	168					168	50	51	0	Missing data	32	27	32						32	3	4916.2	5773.92	7593.96	5083.56	6652.56	7029.12	5355.52	6485.2
	37	1	32.9774	117	2	14	4	5	0	0	3	14	15											15	53	21											21	1	5439.2	6987.28
	38	1	67.9535	98	3	15	1	0	0	0	1	238	132	78										78	53	Missing data	52										52	2	6610.72	3451.8	4393.2
	39	0	77.2129	72.2	3	11	1	1	0	1	1	212	Missing data	75										75	55	34	47										47	1	3661	5125.4	5962.2
	40	1	54.2998	67.5	2	12	2	2	0	0	1	40	19											19	62	39											39	1	3661	3765.6
	41	0	33.1745	57.5	2	6	2	0	0	0	1	145	127											127	63	35											35	3	4874.36	4769.76
	42	0	57.9849	69.5	3	15	4	6	0	0	1	194	103	29										29	75	40	81										81	3	7426.6	8388.92	7259.24
	43	0	82.7926	73.6	12	17	1	0	0	1	3	60	53	53	34	26	38	75	69	66	41	24	18	18	79	Missing data	Missing data	Missing data	Missing data	44	27	Missing data	Missing data	78	68	78	78	3	5878.52	5355.52		4435.04	2991.56	5481.04	4518.72	2928.8		7573.04	6861.76
	44	1	86.4203	79	5	1	5	3	0	0	2	47	80	55	42	27								27	88	70	35	54	47								47	3	7196.48	6234.16	8054.2	7656.72	5230
	45	1	23.2909	91	3	11	8	2	6	0	3	38	52											52	89	49	65	56									56	2	5648.4	5627.48	8075.12
	46	0	58.4531	120.8	2	11	1	0	0	1	1	214	113											113	93	88											88	1	6485.2	7363.84
	47	1	85.5359	76.1	7	10	1	0	1	0	2	101	111	87	49	55	40	Missing data						40	98	99	100	Missing data	98	100	99						99	3	7301.08	8137.88	8033.28	7029.12	7154.64	7238.32	8200.64
	48	0	70.4695	67	2	2	5	3	8	0	2	12	26	13										13	98	45											45	1	5773.92	7531.2
	49	0	79.332	95.8	4	8	2	2	0	0	2	167	226	131	72									72	98	Missing data	73	61									61	3	4121.24	5857.6	5857.6	5313.68
[truncated: 6 more columns]

## Sheet: ListVariables
Variable	Patient ID	Gender	Age (years)	Weight (kg)	Days included in the study	Days of antibiotics	Primary Diagnosis	Microbiological Diagnosis	Is the patient diagnosed with cancer?	Is the patient treated with cortisone?	Is CRP decreasing Progessivly?	CRP (mg‎/L) day 1	CRP (mg‎/L) day 2	CRP (mg‎/L) day 3	CRP (mg‎/L) day 4	CRP (mg‎/L) day 5	CRP (mg‎/L) day 6	CRP (mg‎/L) day 7	CRP (mg‎/L) day 8	CRP (mg‎/L) day 9	CRP (mg‎/L) day 10	CRP (mg‎/L) day 11	CRP (mg‎/L) day 12	CRP (mg‎/L) at discharge	Hunger (VAS) day 1	Hunger (VAS) day 2	Hunger (VAS) day 3	Hunger (VAS) day 4	Hunger (VAS) day 5	Hunger (VAS) day 6	Hunger (VAS) day 7	Hunger (VAS) day 8	Hunger (VAS) day 9	Hunger (VAS) day 10	Hunger (VAS) day 11	Hunger (VAS) day 12	Hunger (VAS) at discharge	Is Energy intake increasing Progessivly?	Energy intake (kJ) day 1	Energy intake (kJ) day 2	Energy intake (kJ) day 3	Energy intake (kJ) day 4	Energy intake (kJ) day 5	Energy intake (kJ) day 6	Energy intake (kJ) day 7	Energy intake (kJ) day 8	Energy intake (kJ) day 9	Energy intake (kJ) day 10	Energy intake (kJ) day 11
Scale	Nominal	Nominal	Scale	Scale	Scale	Scale	Nominal	Nominal	Nominal	Nominal	Nominal	Scale	Scale	Scale	Scale	Scale	Scale	Scale	Scale	Scale	Scale	Scale	Scale	Scale	Ordinal	Ordinal	Ordinal	Ordinal	Ordinal	Ordinal	Ordinal	Ordinal	Ordinal	Ordinal	Ordinal	Ordinal	Ordinal	Nominal	Scale	Scale	Scale	Scale	Scale	Scale	Scale	Scale	Scale	Scale	Scale
Missings				-9999 to -9999							-1 to -1	-9999 to -9999	-9999 to -9999	-9999 to -9999	-9999 to -9999	-9999 to -9999	-9999 to -9999	-9999 to -9999	-9999 to -9999	-9999 to -9999	-9999 to -9999	-9999 to -9999	-9999 to -9999	-9999 to -9999	-9999 to -9999	-9999 to -9999	-9999 to -9999	-9999 to -9999	-9999 to -9999	-9999 to -9999	-9999 to -9999	-9999 to -9999	-9999 to -9999	-9999 to -9999	-9999 to -9999	-9999 to -9999	-9999 to -9999	-1 to -1	-9999 to -9999	-9999 to -9999	-9999 to -9999	-9999 to -9999	-9999 to -9999	-9999 to -9999	-9999 to -9999	-9999 to -9999	-9999 to -9999	-9999 to -9999	-9999 to -9999
Values/Labels		0 | Women					1 | Pneumonia	0 | Unknown	0 | None	0 | No	1 | Decreasing progressivly from first day																											1 | Increasing progressivly from first day
		1 | Men					2 | Pyelonefritis	1 | Streptococcus Pneumoniae	1 | Squamous-cell carcinoma	1 | Yes	2 | Decreasing progressivly from second day																											2 | Increasing progressivly from second day
							4 | Skin and Soft Tissue Infection	2 | Escherichia Coli	2 | Acute myeloid leukemia		3 | Not decreasing progressivly																											3 | Not increasing progressivly
							5 | Influenza	3 | Influenza A virus	3 | Breast Cancer
							7 | Other	4 | Other	4 | Thyroid cancer
							8 | Neutropenic Fever	5 | Staphylococcus Aureus	5 | Hairy cell leukemia
								6 | β-hemolytic Streptococci	6 | Testicular cancer
									7 | Lung cancer
									8 | B-cell chronic lymphocytic leukemia
									9 | Multiple Myeloma
[truncated: 6 more columns]
